# Supplementary material for: Validation of the Intermolecular Disulfide Bond in Caspase-2
Source: Biology (Basel). 2024 Jan 17;13(1):49. doi: 10.3390/biology13010049 (PMC10813798; doi:10.3390/biology13010049)
Supplement: Supplementary file 1 [file biology-13-00049-s001.zip]

Archive with 1 entries (1 files):
- biology-2796408-supplementary.pdf
